# Supplementary material for: The association of sleep duration with the risk of chronic kidney disease: a systematic review and meta-analysis
Source: Clin Kidney J. 2024 Jul 11;17(8):sfae177. doi: 10.1093/ckj/sfae177 (PMC11304598; doi:10.1093/ckj/sfae177)
Supplement: sfae177_Supplemental_Files [file sfae177_supplemental_files.zip]

Archive with 10 entries (10 files):
- S1. Search Strategy.docx
- S10. MOOSE Checklist.pdf
- S2. ROB.tif
- S3. Bubble Plot for 4 Hours.pdf
- S4. Results of the Meta Regression Analysis.pdf
- S5. Results of the Trim and Fill Analysis.pdf
- S6. Additional Analyses for Incident CKD.pdf
- S7. Additional Analyses for Prevalent CKD.pdf
- S8. Subgroup Analyses.docx
- S9. GRADE.pdf
